# Supplementary material for: Genome-wide association study of COVID-19 severity among the Chinese population
Source: Cell Discov. 2021 Aug 31;7:76. doi: 10.1038/s41421-021-00318-6 (PMC8408196; doi:10.1038/s41421-021-00318-6)
Supplement: Supplementary file 2 — Tables S1-18 [file 41421_2021_318_MOESM2_ESM.xlsx]

## Sheet: Supplementary Table S1
Supplementary Table S1. Summary of the quality controls for samples and SNPs.
(a) Summary of the quality controls for samples.
Criterions	Huoshenshan cohort		Union cohort
	Cases	Controls	Cases	Controls
Pre-QC	679	331	206	215
Low call rates	3	2	1	0
Sex discrepancies	4	1	1	0
Close relatives	9	5	4	8
Outliers	0	1	0	0
After QC	663	322	200	207
QC, quality control. The samples that had low call rates (< 90%), showed sex discrepancies, were close relatives (pairwise identity-by-state by “PI_HAT” value > 0.25 in PLINK) or were identified as outliers using principal component analysis were excluded.
(b) Summary of the quality controls for SNPs.
Chr.	Number of genotyped SNPs	Number of SNPs with call rate < 0.9	Number of SNPs failed with HWE (P < 0.0001)	Number of SNPs with MAF < 0.01	Number of QC SNPs
1	59646	1014	927	14170	43535
2	59237	1015	1028	13975	43219
3	48723	749	997	10751	36226
4	44371	1022	1000	8503	33846
5	42209	741	809	9048	31611
6	52540	896	1145	10315	40184
7	38850	650	785	8469	28946
8	36203	618	707	7604	27274
9	32648	504	533	7054	24557
10	35499	491	664	7618	26726
11	36625	555	676	9086	26308
12	34398	532	679	7737	25450
13	24958	486	510	5761	18201
14	23425	352	504	5229	17340
15	24211	355	409	5594	17853
16	26431	296	419	6517	19199
17	27144	377	410	8133	18224
18	20911	336	374	4089	16112
19	23701	473	520	6930	15778
20	19088	209	273	4513	14093
21	10411	185	193	2160	7873
22	12056	124	192	2946	8794
23	23712	165	249	7233	16065
X	4839	10	0	3601	1228
Sum	761836	12155	14003	177036	558642
Chr., chromosome; QC, quality control; HWE, Hardy-Weinberg equilibrium; MAF, minor allele frequency; SNP, single nucleotide polymorphism. The Affymetrix Axiom® World Arrays were used to genotype the 770,570 SNPs. The SNPs which are not in chromosomes 1-23 or X (n = 8,734) were not included. The SNPs that had a call rate < 90%, deviated significantly from HWE (P < 0.0001) or had a MAF < 1% were ex…

## Sheet: Supplementary Table S2
Supplementary Table S2. Summary of the SNP imputation.
Chr.	Huoshenshan cohort		Union cohort		Number of imputed SNPs passing QC in both cohorts
	Number of imputed SNPs	Number of imputated SNPs after QCa	Number of imputed SNPs	Number of imputated SNPs after QCa
1	6501275	654650	6501275	649975	625400
2	7118343	694247	7118343	688856	664372
3	5863052	610071	5863052	606179	584152
4	5764000	620136	5764000	616276	594930
5	5294549	531218	5294549	525805	507567
6	5052156	579093	5052156	575792	554813
7	4742004	496121	4742004	492787	475316
8	4622911	451462	4622911	448487	432692
9	3580186	363431	3580186	360030	347367
10	4013984	424259	4013984	420448	405230
11	4067681	412069	4067681	408186	395011
12	3889467	410476	3889467	406809	392286
13	2873380	308412	2873380	305869	295300
14	2676000	271366	2676000	270445	259238
15	2444779	240858	2444779	238302	227843
16	2721999	248304	2721999	248096	237261
17	2349330	219217	2349330	215859	206517
18	2285212	235286	2285212	234701	224853
19	1850130	190180	1850130	187490	178544
20	1827492	173340	1827492	172077	165034
21	1107490	114258	1107490	113279	108948
22	1110537	114456	1110537	110882	106283
X	3461481	274435	3461481	261047	238168
Sum	85217438	8637345	85217438	8557677	8227125
aQC, quality controls. After imputation, the variants with IMPUTE4 info scores below 0.6 or minor allele frequency (MAF) < 0.01 were excluded. To increase the coverage of genomic region, we performed imputation on the GWAS genotyping data using SHAPEIT (v2) and IMPUTE (v4). A prephasing strategy was performed by SHAPEIT, using the 1,000 Genomes Project data (Phase 3, November, 2014) as the refere…

## Sheet: Supplementary Table S3
Supplementary Table S3. The frequencies of rs1712779 and rs10831496 in mild, moderate, severe and critical COVID-19 patients.
SNPs	Allelesa	Allele frequencies
		Mild (n = 11)	Moderate (n = 518)	Severe (n = 717)	Critical (n = 146)
rs1712779	T/A	0.182	0.164	0.092	0.084
rs10831496	A/G	0.136	0.194	0.286	0.274
aMinor allele/Major allele. The allele frequencies stand for the minor allele frequencies. Clinical classifications of COVID-19 patients were performed according to the Diagnosis and Treatment Protocol for COVID-19 (version 7.0). Briefly, the COVID-19 patients were divided into four categories: mild, moderate, severe and critical types.

## Sheet: Supplementary Table S4
Supplementary Table S4. Association results for rs1712779 and rs10831496 in Huoshenshan and Union Cohorts in the analyses corrected for 10 or 20 PCs.
No.	SNPs (Minor allele/Major allele)	Chr. (Cytoband)	Cohorts	Allele Frequencies		Analyses corrected for 10 PCs			Analyses corrected for 20 PCs
				Casesa	Controlsb	ORs (95% CIs)	P values	Pheterogeneity	ORs (95% CIs)	P values	Pheterogeneity
1	rs1712779 (T/A)	11q23.3	Huoshenshan	0.1	0.166	0.52 (0.38-0.70)	1.87 × 10-5	0.486598	0.51 (0.38-0.69)	1.47 × 10-5	0.329985
			Union	0.082	0.166	0.43 (0.28-0.66)	1.46 × 10-4		0.39 (0.25-0.61)	4.29 × 10-5
			Meta	0.096	0.166	0.49 (0.38-0.62)	1.35 × 10-8		0.47 (0.36-0.60)	4.11 × 10-9
2	rs10831496 (A/G)	11q14.2	Huoshenshan	0.279	0.194	1.58 (1.27-1.97)	4.31 × 10-5	0.526791	1.62 (1.30-2.03)	1.92 × 10-5	0.582725
			Union	0.295	0.191	1.80 (1.30-2.48)	3.53 × 10-4		1.82 (1.30-2.56)	5.36 × 10-4
			Meta	0.283	0.193	1.65 (1.37-1.98)	6.89 × 10-8		1.68 (1.40-2.03)	4.42 × 10-8
aThe severe and critical types of COVID-19 patients were defined as the “cases”. bThe mild and moderate types of COVID-19 patients were defined as the “controls”. After quality controls, Huoshenshan cohort includes 663 cases and 322 controls, and Union cohort includes 200 cases and 207 controls. In the analyses corrected for PCA, the associations in each cohort were calculated using logistic regr…

## Sheet: Supplementary Table S5
Supplementary Table S5. Stratification analyses of rs1712779 and rs10831496 by age, gender and comorbidities.
(a) Stratification analyses of rs1712779 by age, gender and comorbidities.
Categories	Huoshenshan cohort					Union cohort					Meta-analyses
	Allele frequencies		ORs (95% CIs)	P values	Pheterogeneity	Allele frequencies		ORs (95% CIs)	P values	Pheterogeneity	Allele frequencies		ORs (95% CIs)	P values	Pheterogeneity
	Cases	Controls				Cases	Controls				Cases	Controls
Gender
Male	0.09524	0.1687	0.50 (0.33-0.76)	0.001041	0.8114	0.0787	0.1576	0.44 (0.21-0.92)	0.02854	0.4788	0.09122	0.1647	0.47 (0.33-0.67)	2.538e-05	0.1803
Female	0.09646	0.1589	0.54 (0.35-0.83)	0.004644		0.06818	0.1713	0.30 (0.14-0.65)	0.002213		0.06818	0.1713	0.26 (0.11-0.57)	0.0009055
Age
≥ 65	0.1014	0.1731	0.51 (0.32-0.80)	0.003663	0.952	0.07065	0.1915	0.21 (0.09-0.53)	0.0007725	0.1441	0.09502	0.1788	0.46 (0.31-0.68)	9.396e-05	0.9512
< 65	0.08923	0.1596	0.50 (0.34-0.74)	0.0005057		0.07692	0.1569	0.48 (0.26-0.90)	0.02178		0.08603	0.1585	0.47 (0.34-0.65)	6.889e-06
Hypertension
Yes	0.1037	0.1782	0.50 (0.30-0.83)	0.007509	0.8916	0.06	0.1371	0.29 (0.11-0.79)	0.01547	0.5085	0.09346	0.1611	0.42 (0.27-0.66)	0.0001669	0.6484
No	0.09102	0.1587	0.52 (0.36-0.75)	0.0004902		0.08264	0.1775	0.43 (0.24-0.79)	0.006295		0.08908	0.1658	0.48 (0.35-0.65)	2.947e-06
Type 2 diabetes
Yes	0.09402	0.1571	0.63 (0.28-1.42)	0.2678	0.5808	0.08571	0.1667	0.39 (0.10-1.55)	0.1806	0.91	0.09211	0.161	0.53 (0.27-1.05)	0.06777	0.7324
No	0.09623	0.1649	0.50 (0.36-0.68)	1.671e-05		0.07143	0.1648	0.36 (0.20-0.63)	0.0003394		0.09045	0.1648	0.47 (0.35-0.61)	3.522e-08
Coronary artery disease
Yes	0.1557	0.2143	0.46 (0.11-1.81)	0.2644	0.8809	0.03571	0.1875	0.05 (0.00-0.99)	0.04946	0.1649	0.118	0.2045	0.37 (0.14-1.00)	0.04903	0.918
No	0.08959	0.1617	0.51 (0.37-0.69)	1.326e-05		0.08036	0.1641	0.43 (0.26-0.72)	0.001394		0.08036	0.1641	0.40 (0.23-0.67)	0.0005958
The allele frequencies stand for the rs1712779 minor allele T frequencies. Odds ratios (ORs) and 95% confidence intervals (CIs) are shown with respect to the minor alleles. Pheterogeneity values were calculated to compare the difference of ORs within each stratum of age, gender or comorbidities.
(b) Stratification analyses of rs10831496 by age, gender and comorbidities.
Categories	Huoshenshan cohort					Union cohort					Meta-analyses
	Allele frequencies		ORs (95% CIs)	P values	Pheterogeneity	Allele frequencies		ORs (95% CIs)	P values	Pheterogeneity	Allele frequencies		ORs (95% CIs)	P values	Pheterogeneity
	Cases	Controls				Cases	Controls				Cases	Controls
Gender
Male	0.27	0.19	1.66 (1.19-2.32)	0.003182	0.9644	0.2955	0.1915	1.71 (1.02-2.87)	0.04246	0.622	0.2761	0.1877	1.68 (1.28-2.21)	0.0002146	0.9808
Female	0.29	0.24	1.68 (1.20-2.34)	0.002529		0.2978	0.1852	2.05 (1.22-3.44)	0.00639		0.2924	0.1973	1.69 (1.29-2.22)	0.0001601
Age
≥ 65	0.2732	0.1682	1.93 (1.29-2.88)	0.001358	0.3103	0.3138	0.1889	1.75 (0.93-3.31)	0.0841	0.8601	0.2817	0.1743	1.88 (1.35-2.62)	0.0001759	0.4267
< 65	0.2878	0.2089	1.49 (1.11-1.99)	0.007399		0.281	0.1879	1.88 (1.20-2.94)	0.00576		0.2861	0.2	1.59 (1.25-2.03)	0.0001394
Hypertension
Yes	0.2823	0.1611	1.91 (1.23-2.98)	0.004117	0.3526	0.2763	0.1552	2.01 (1.04-3.89)	0.03696	0.7572	0.2809	0.1588	2.02 (1.41-2.88)	0.0001216	0.2322
No	0.2786	0.2087	1.49 (1.13-1.97)	0.004629		0.3089	0.2014	1.78 (1.14-2.77)	0.01111		0.2856	0.2059	1.56 (1.24-1.96)	0.0001766
Type 2 diabetes
Yes	0.3051	0.1486	2.52 (1.21-5.28)	0.014	0.1976	0.2703	0.08	3.98 (1.01-15.73)	0.04879	0.2378	0.2968	0.121	2.95 (1.58-5.51)	0.0006712	0.0542
No	0.2745	0.2014	1.51 (1.18-1.94)	0.001097		0.3025	0.2034	1.69 (1.16-2.46)	0.006827		0.2809	0.2022	1.55 (1.26-1.90)	2.668e-05
Coronary artery disease
Yes	0.225	0.1786	0.79 (0.18-3.40)	0.7544	0.3405	0.3036	0.05556	10.61 (0.89-126.80)	0.06215	0.1625	0.25	0.1304	2.11 (0.74-5.98)	0.1613	0.6572
No	0.2855	0.1961	1.62 (1.28-2.06)	6.333e-05		0.2953	0.1943	1.78 (1.23-2.56)	0.002189		0.2877	0.1954	1.66 (1.36-2.02)	4.439e-07
The allele frequencies stand for the rs10831496 minor allele A frequencies. Odds ratios (ORs) and 95% confidence intervals (CIs) are shown with respect to the minor alleles. Pheterogeneity values were calculated to compare the difference of ORs within each stratum of age, gender or comorbidities.

## Sheet: Supplementary Table S6
Supplementary Table S6. Association results for the SNPs at 11q23.3 and 11q14.2 loci in previous GWASs.
No.	SNPs	Allelesa	Chr.	Positionsb	P values	Previously reported traits	Populations
1	rs10831496	A/G	11	88557991	4e-09	Tanning ability	European
2	rs10831496	A/G	11	88557991	5e-09	Tanning	European
3	rs10831496	A/G	11	88557991	5e-09	Suntan	European
4	rs7119749	G/A	11	88515022	5.3e-07	Tanning ability	European
5	rs10765770	A/G	11	88513636	6.1e-07	Tanning ability	European
6	rs2169660	G/A	11	88540184	6.9e-07	Tanning ability	European
7	rs2047512	C/T	11	88558476	1.083e-06	Self-reported basal cell carcinoma	European
8	rs56273627	C/T	11	88510626	1.454e-06	Self-reported basal cell carcinoma	European
9	rs2201928	G/A	11	88494953	2.264e-06	Self-reported basal cell carcinoma	European
10	rs1603895	G/A	11	88491715	2.321e-06	Self-reported basal cell carcinoma	European
11	rs34066725	G/A	11	88493530	2.417e-06	Self-reported basal cell carcinoma	European
12	rs2201928	G/A	11	88494953	2.78e-06	Hearing difficulty or problems	European
13	rs56273627	C/T	11	88510626	3.319e-06	Hearing difficulty or problems	European
14	rs1603895	G/A	11	88491715	3.457e-06	Hearing difficulty or problems	European
15	rs34066725	G/A	11	88493530	3.459e-06	Hearing difficulty or problems	European
16	rs2047512	C/T	11	88558476	4.68e-06	Hearing difficulty or problems	European
17	rs2047512	C/T	11	88558476	5.527e-06	Seen doctor for nerves, anxiety, tension or depression	European
18	rs56273627	C/T	11	88510626	6.386e-06	Frequency of tiredness or lethargy in last 2 weeks	European
19	rs56273627	C/T	11	88510626	6.556e-06	Seen doctor for nerves, anxiety, tension or depression	European
20	rs2201928	G/A	11	88494953	6.955e-06	Frequency of tiredness or lethargy in last 2 weeks	European
21	rs2047512	C/T	11	88558476	7.833e-06	Frequency of tiredness or lethargy in last 2 weeks	European
22	rs34066725	G/A	11	88493530	8.589e-06	Frequency of tiredness or lethargy in last 2 weeks	European
23	rs1603895	G/A	11	88491715	8.833e-06	Frequency of tiredness or lethargy in last 2 weeks	European
24	rs2201928	G/A	11	88494953	9.026e-06	Seen doctor for nerves, anxiety, tension or depression	European
25	rs34066725	G/A	11	88493530	9.49e-06	Seen doctor for nerves, anxiety, tension or depression	European
26	rs1603895	G/A	11	88491715	9.527e-06	Seen doctor for nerves, anxiety, tension or depression	European
Chr., chromosome, SNP, single nucleotide polymorphism, GWAS, genome-wide association study. aMinor allele/Major allele. bGenomic positions are based on human genome assembly hg19. To identify whether these two signals have also been significantly associated with other traits or diseases, we interrogated PhenoScanner (www.phenoscanner.medschl.cam.ac.uk), which includes the GWAS catalog, the Genome…

## Sheet: Supplementary Table S7
Supplementary Table S7. Association results for the SNPs showing suggestive associations.
No.	SNPs (Minor allele/Major allele)	Chr. (Cytoband)	Cohorts	Allele frequencies		ORs (95% CIs)	P values	Pheterogeneity
				Cases	Controls
1	rs75267210 (T/C)	4q35.1	Huoshenshan	0.301	0.225	1.44 (1.16-1.79)	8.49 × 10-4	0.153321
			Union	0.331	0.214	1.91 (1.39-2.62)	6.94 × 10-5
			Meta	0.308	0.221	1.57 (1.32-1.88)	5.98 × 10-7
2	rs200017335 (-/GGGCGC)	21q22.3	Huoshenshan	0.31317	0.38466	0.69 (0.56-0.86)	1.08 × 10-3	0.12725
			Union	0.223142	0.344368	0.51 (0.37-0.71)	4.97 × 10-5
			Meta	0.292306	0.368894	0.63 (0.53-0.76)	6.28 × 10-7
3	rs149281526 (T/C)	16q11.2	Huoshenshan	0.00904977	0.0372671	0.23 (0.11-0.47)	5.48 × 10-5	0.857218
			Union	0.0025	0.0217391	0.20 (0.06-0.71)	1.30 × 10-2
			Meta	0.00753186	0.0311909	0.22 (0.12-0.41)	2.20 × 10-6
4	rs181569691 (T/C)	3q21.3	Huoshenshan	0.00508145	0.0204658	0.14 (0.05-0.39)	1.61 × 10-4	0.912429
			Union	3.93 × 10-4	0.021901	0.13 (0.03-0.48)	2.40 × 10-3
			Meta	0.0048	0.021	0.14 (0.06-0.30)	1.28 × 10-6
5	rs237024 (T/C)	6q25.1	Huoshenshan	0.260935	0.330745	0.70 (0.56-0.86)	9.79 × 10-4	0.304956
			Union	0.2375	0.347826	0.57 (0.42-0.78)	3.59 × 10-4
			Meta	0.256	0.337	0.65 (0.55-0.78)	2.05 × 10-6
6	rs78160705 (A/G)	10p15.3	Huoshenshan	0.0240928	0.0579488	0.35 (0.20-0.59)	9.73 × 10-5	0.846491
			Union	0.0159325	0.0458819	0.38 (0.17-0.86)	1.97 × 10-2
			Meta	0.022	0.053	0.36 (0.23-0.56)	5.70 × 10-6
7	rs192795793 (G/A)	6p25.2	Huoshenshan	0.149979	0.0927394	1.88 (1.36-2.58)	1.17 × 10-4	0.830361
			Union	0.141659	0.0947835	1.76 (1.09-2.84)	1.97 × 10-2
			Meta	0.148	0.094	1.84 (1.41-2.40)	6.86 × 10-6
8	rs4307538 (T/C)	1p22.2	Huoshenshan	0.0196078	0.0574534	0.15 (0.07-0.31)	2.45 × 10-7	0.0117153
			Union	0.0125	0.0169082	0.97 (0.27-3.44)	0.96
			Meta	0.018	0.042	0.24 (0.13-0.44)	6.65 × 10-6
9	rs35071196 (T/-)	15q26.1	Huoshenshan	0.224708	0.303109	0.62 (0.49-0.79)	1.01 × 10-4	0.657212
			Union	0.230929	0.289827	0.68 (0.48-0.96)	3.02 × 10-2
			Meta	0.22615	0.297912	0.64 (0.52-0.78)	9.45 × 10-6
10	rs1011476 (T/G)	11p15.5	Huoshenshan	0.134238	0.0869565	1.75 (1.30-2.36)	2.66 × 10-4	0.573941
			Union	0.115	0.0603865	2.07 (1.25-3.44)	4.87 × 10-3
			Meta	0.13	0.077	1.83 (1.41-2.37)	4.83 × 10-6
11	rs137899292 (-/AAGA)	5q13.3	Huoshenshan	0.0208575	0.0470963	0.32 (0.17-0.58)	2.26 × 10-4	0.772101
			Union	0.0161525	0.047343	0.37 (0.17-0.80)	1.14 × 10-2
			Meta	0.02	0.047	0.34 (0.21-0.54)	8.05 × 10-6
12	rs8048703 (T/G)	16p13.13	Huoshenshan	0.304676	0.378882	0.66 (0.54-0.81)	9.85 × 10-5	0.691107
			Union	0.295	0.371981	0.71 (0.53-0.95)	2.09 × 10-2
			Meta	0.302434	0.369202	0.68 (0.57-0.80)	6.47 × 10-6
13	rs200692296 (T/C)	21q22.2	Huoshenshan	0.0317685	0.0613523	0.42 (0.25-0.69)	7.64 × 10-4	0.25874
			Union	0.0119525	0.0430698	0.23 (0.09-0.58)	1.83 × 10-3
			Meta	0.0271761	0.0531927	0.36 (0.23-0.57)	8.76 × 10-6
The allele frequencies stand for the minor allele frequencies. The odds ratios (ORs) and 95% confidence intervals (CIs) are shown with respect to the minor alleles. The Huoshenshan cohort includes 663 cases and 322 controls, and Union cohort includes 200 cases and 207 controls, respectively. The associations were calculated using logistic regression models adjusted for age, gender comorbidities (…

## Sheet: Supplementary Table S8
Supplementary Table S8. The fine-mapping results for the chromosome 11q23.3 and 11q14.2 loci.
(a) The fine-mapping results for 11q23.3.
No.	SNPs	Allelesa	Positionsb	MAFs	P values in meta-analyses in the main analyses	Posterior probabilityc			RegulomeDB predictionsd			Chromatin states predicted by Roadmape
						PAINTOR	CAVIARBF	FINEMAP	Probability	ChIP	DNase
1	rs868169	C/G	114595001	0.116353	2.00418e-08	0.0966095	0.0968	0.0972305	0.35246	No	Yes	Enhancer
2	rs1712779	T/A	114597154	0.122594	1.38429e-08	0.136765	0.135537	0.131634	0.18412	No	No	Enhancer
3	rs10891736	T/C	114598170	0.120551	1.63557e-08	0.11692	0.116448	0.114819	0.25628	No	No	No
4	rs10891738	A/G	114598781	0.121615	1.77727e-08	0.108154	0.107984	0.107281	0.13454	No	Yes	No
5	rs11215172	C/T	114599889	0.121571	1.5107e-08	0.125978	0.125173	0.122539	0.60906	Yes	Yes	No
6	rs1517698	G/A	114603237	0.121104	2.43344e-08	0.0804936	0.0811136	0.0829369	0.13454	No	Yes	No
7	rs1712786	G/A	114613524	0.12033	1.64975e-08	0.115984	0.115546	0.114023	0.22365	No	No	No
8	rs1712791	A/G	114623638	0.118923	1.58175e-08	0.120647	0.120041	0.118006	0.18412	No	No	No
9	rs11215191	C/T	114634384	0.119984	2.76978e-08	0.0712867	0.072107	0.074606	0.36297	No	No	No
ChIP, chromatin immunoprecipitation; DNase, DNase I hypersensitive site; MAF, minor allele frequency; SNP, single nucleotide polymorphism. aMinor allele/Major allele. bGenomic positions are based on human genome assembly hg19. cA Bayesian fine-mapping analysis was carried out using PAINTOR (v3.0), CAVIARBF (v.0.2.1) and FINEMAP (v.1.3) in order to determine a credible set, i.e., a minimum set of …
(b) The fine-mapping results for 11q14.2.
No.	SNPs	Allelesa	Positionsb	MAFs	P values in meta-analyses in the main analyses	Posterior probabilityc			RegulomeDB predictionsd			Chromatin states predicted by Roadmape
						PAINTOR	CAVIARBF	FINEMAP	Probability	ChIP	DNase
1	rs11021172	G/C	88484644	0.255446	1.21157e-07	0.0119596	0.0120224	0.0121842	0.298	No	No	Enhancer
2	rs12276694	A/G	88485142	0.254509	1.26653e-07	0.0114723	0.0115464	0.0117477	0.18412	No	No	No
3	rs11604767	C/T	88489426	0.252447	7.77469e-08	0.0181202	0.0179958	0.0175462	0.18412	No	No	No
4	rs10831366	T/C	88490405	0.25205	9.8948e-08	0.0144557	0.0144519	0.01439	0.67778	Yes	Yes	No
5	rs2126741	G/A	88490844	0.252514	6.98126e-08	0.0200446	0.0198476	0.0191709	0.13454	No	Yes	No
6	rs2201930	C/A	88494876	0.252323	7.88107e-08	0.017891	0.0177748	0.0173509	0.18412	No	No	No
7	rs57759349	CACAGACA/C	88495013	0.231093	1.7067e-07	0.00867772	0.00880385	0.00919543	0.18412	No	No	No
8	rs35531644	C/CT	88497762	0.252059	8.61867e-08	0.0164521	0.0163856	0.01612	0.18412	No	No	No
9	rs34481018	A/G	88497766	0.252279	7.99914e-08	0.0176436	0.0175362	0.0171398	0.18412	No	No	No
10	rs11021281	G/C	88505042	0.317378	4.03114e-07	0.0038864	0.004032	0.00454543	0.18412	No	No	No
11	rs7483607	T/C	88505808	0.317378	4.03114e-07	0.0038864	0.004032	0.00454543	0.58955	Yes	No	No
12	rs74849438	A/G	88508191	0.25228	8.07821e-08	0.0174822	0.0173805	0.0170022	NA	NA	NA	No
13	rs113926161	G/A	88508431	0.317933	3.61783e-07	0.00429952	0.00444832	0.00496648	NA	NA	NA	No
14	rs139417582	C/CTG	88509073	0.252279	8.09606e-08	0.0174459	0.0173455	0.0169715	0.18412	No	No	No
15	rs7932651	A/G	88509707	0.318141	3.82291e-07	0.00408372	0.004231	0.0047472	0.18412	No	No	No
16	rs7924618	A/T	88509719	0.252483	8.59639e-08	0.0164922	0.0164244	0.0161542	0.23618	No	No	No
17	rs2387410	C/T	88510273	0.252278	8.11035e-08	0.017417	0.0173176	0.0169467	0.18412	No	No	No
18	rs2387411	A/G	88510375	0.317938	3.63452e-07	0.00428094	0.00442961	0.00494763	0.02967	No	No	No
19	rs1909399	T/C	88510470	0.251718	9.05692e-08	0.0157057	0.0156636	0.015476	0.33117	No	No	No
20	rs7102764	T/A	88511260	0.251717	9.07535e-08	0.0156757	0.0156345	0.01545	0.32932	No	Yes	Enhancer
21	rs7118677	T/G	88511524	0.317376	4.06264e-07	0.0038583	0.00400364	0.00451657	0.18412	No	No	Enhancer
22	rs1499172	A/C	88512538	0.317373	4.08309e-07	0.00384019	0.00398535	0.00449791	0.13454	No	Yes	Enhancer
23	rs1499171	A/G	88512617	0.317809	3.56788e-07	0.00435579	0.00450492	0.0050234	0.13454	No	Yes	Enhancer
24	rs12280431	T/A	88512702	0.251701	9.32485e-08	0.015282	0.0152532	0.0151093	0.3297	No	Yes	Enhancer
25	rs10765770	A/G	88513636	0.317267	5.04347e-07	0.00315299	0.00328969	0.00378386	0	No	Yes	No
26	rs7119749	G/A	88515022	0.252126	1.08757e-07	0.0132308	0.0132614	0.0133141	0.60906	Yes	Yes	Enhancer
27	rs12802000	T/C	88519542	0.316905	4.87949e-07	0.00325176	0.00338992	0.00388751	0.18412	No	No	No
28	rs3913309	A/G	88520807	0.251479	1.1126e-07	0.0129523	0.0129903	0.0130675	0.261	No	No	No
29	rs10831438	G/A	88523459	0.251989	9.77183e-08	0.0146267	0.0146178	0.0145389	0.47482	Yes	Yes	No
30	rs10765773	C/G	88526741	0.251542	8.47237e-08	0.0167185	0.0166431	0.016349	0.11318	No	No	No
31	rs10501686	G/A	88531777	0.250427	7.20527e-08	0.0194586	0.0192843	0.0186787	0.43272	No	No	No
32	rs4753199	T/C	88532283	0.250264	7.48087e-08	0.0187854	0.0186365	0.0181104	0.18412	No	No	Enhancer
33	rs3907594	C/G	88533860	0.249657	8.06489e-08	0.0175085	0.0174059	0.0170247	0.13454	No	Yes	Enhancer
34	rs1813119	T/C	88534715	0.250205	7.21651e-08	0.0194312	0.019258	0.018655	0.80538	Yes	Yes	Enhancer
35	rs35829832	AC/A	88535653	0.249623	8.04248e-08	0.017555	0.0174507	0.0170642	0.18412	No	No	No
36	rs4094125	G/A	88535959	0.250298	6.8438e-08	0.0204215	0.0202096	0.019487	0.18412	No	No	No
37	rs2169660	G/A	88540184	0.250497	7.5199e-08	0.0186947	0.0185492	0.0180336	0.00083	No	No	Enhancer
38	rs5793350	CA/C	88542937	0.279461	2.08043e-07	0.00721075	0.00735398	0.00781642	0.58167	Yes	No	No
39	rs6483475	A/C	88543756	0.249896	6.60438e-08	0.0211136	0.0208739	0.0200661	0.13454	No	Yes	No
40	rs12795125	T/C	88545014	0.237276	5.71211e-07	0.00280718	0.00293803	0.00341748	0.13454	No	Yes	Enhancer
41	rs35942836	AT/A	88545467	0.248583	7.78029e-08	0.018108	0.017984	0.0175352	0	No	No	No
42	rs1027533	T/C	88546416	0.248583	7.78029e-08	0.018108	0.017984	0.0175352	0.61749	Yes	Yes	No
43	rs3956251	C/G	88548848	0.249354	6.35124e-08	0.0219021	0.0216298	0.020722	0.04304	Yes	Yes	No
44	rs6483481	G/A	88549245	0.249287	6.41991e-08	0.021682	0.0214189	0.0205398	0.18412	No	No	No
45	rs10765794	C/G	88551881	0.249347	6.48717e-08	0.0214709	0.0212166	0.0203641	0.37351	No	No	No
46	rs7109255	A/G	88552381	0.248717	7.17905e-08	0.0195256	0.0193488	0.0187352	0.85638	Yes	Yes	Enhancer
47	rs6483483	T/C	88553111	0.248714	7.18289e-08	0.0195154	0.019339	0.0187264	0.37983	No	Yes	Enhancer
48	rs7479952	C/T	88554170	0.248712	7.16902e-08	0.0195511	0.0193733	0.0187567	0	No	Yes	No
49	rs6416019	T/G	88554754	0.247832	6.85763e-08	0.0203821	0.0201718	0.0194548	0.13454	No	Yes	No
50	rs10831496	A/G	88557991	0.248563	4.04017e-08	0.0334755	0.0326399	0.030075	0.13454	No	Yes	No
51	rs2047512	C/T	88558476	0.236079	4.19303e-07	0.00374617	0.0038904	0.00440117	0	No	No	No
52	rs10741530	A/C	88559549	0.247632	6.90689e-08	0.0202464	0.0200415	0.0193403	0.15359	No	No	No
53	rs11021475	C/G	88559928	0.248324	6.06738e-08	0.022862	0.022549	0.0215173	0.29483	No	Yes	Enhancer
54	rs1499185	C/G	88560984	0.248605	6.46028e-08	0.0215553	0.0212975	0.0204344	0.18412	No	No	Enhancer
55	rs1499184	G/C	88561292	0.247685	6.90571e-08	0.0202496	0.0200445	0.0193435	0.13454	No	Yes	No
56	rs34325019	GC/G	88562349	0.247835	6.48015e-08	0.0214934	0.0212381	0.0203828	0.13454	No	Yes	No
57	rs2648640	A/G	88562910	0.235441	5.59273e-07	0.00286304	0.00299491	0.00347695	0.77072	No	No	No
58	rs480015	A/C	88564533	0.247739	6.84227e-08	0.0204247	0.0202127	0.0194901	0.25211	No	Yes	No
59	rs33977147	C/CAT	88567772	0.249121	6.14922e-08	0.0225751	0.0222744	0.0212808	0.19164	No	Yes	No
60	rs492312	G/A	88568379	0.248873	7.04621e-08	0.0198707	0.0196805	0.019025	0.18412	No	No	Enhancer
61	rs578697	C/T	88568681	0.248969	7.40024e-08	0.018978	0.018822	0.0182733	0.18412	No	No	Enhancer
62	rs586927	T/C	88571504	0.248429	7.96111e-08	0.0177226	0.0176124	0.0172076	0.83234	Yes	Yes	No
63	rs11021570	G/A	88577006	0.236884	5.30115e-07	0.00300963	0.00314404	0.00363263	0.99333	Yes	No	Enhancer
64	rs7927169	C/T	88580471	0.23694	6.23926e-07	0.00258524	0.0027117	0.00317945	0	No	No	Enhancer
65	rs59185944	A/G	88582608	0.237751	5.98643e-07	0.00268714	0.00281568	0.00328892	0.13454	No	Yes	No
66	rs7939942	C/T	88584166	0.238163	5.95033e-07	0.00270224	0.00283108	0.00330518	0.18412	No	No	No
67	rs200356988	GA/G	88598881	0.23857	5.43062e-07	0.00294279	0.00307607	0.00356176	0.07	No	No	No
ChIP, chromatin immunoprecipitation; DNase, DNase I hypersensitive site; MAF, minor allele frequency; SNP, single nucleotide polymorphism. aMinor allele/Major allele. bGenomic positions are based on human genome assembly hg19. cA Bayesian fine-mapping analysis was carried out using PAINTOR (v3.0), CAVIARBF (v.0.2.1) and FINEMAP (v.1.3) in order to determine a credible set, i.e., a minimum set of …

## Sheet: Supplementary Table S9
Supplementary Table S9. The expression quantitative trait locus (eQTL) results for rs1712779 and rs10831496.
(a) The eQTL results for rs1712779 and rs10831496 in QTLbase.
SNPs (Minor allele/Major allele)	Genes	Tissues	Effect sizesa	P values	Bonferroni-adjusted P values	Sample sizes
rs1712779 (T/A)	REXO2	Whole blood	3.96	7.55e-05	0.0006795	31684
	C11orf71	Whole blood	2.93	0.003	0.027	31684
rs10831496 (A/G)	CTSC	Whole blood	-11.38	5.44e-30	2.176e-29	31684
	CTSC	Whole blood	-0.11	2.31e-09	9.24e-09	4896
	CTSC	Whole blood	-0.013	2.34e-09	9.36e-09	5257
	CTSC	Blood-CD16+ neutrophils	-0.38	0.00097	0.0039	197
	CTSC	Blood-naive CD4+ T cells	-0.33	0.006	0.024	197
NA, not available; SNP, single nucleotide polymorphism. aThe effect sizes stand for the β values or Z score based on the non-reference alleles (i.e., T allele for rs1712779 and G allele for rs10831496, respectively). QTLbase contains 233 independent QTL studies across 13 types of human molecular traits. Only those eQTLs with P values after Bonferroni correction for multiple comparisons (n = 9 and…
(b) The eQTL results for rs1712779 and rs10831496 in GTEx.
SNPs (Minor allele/Major allele)	Genes	Tissues	Effect sizesa	P values	Bonferroni-adjusted P values	Sample sizes
rs1712779 (T/A)	NNMT	Adipose - Visceral	-0.072	0.00052	0.0047	469
	REXO2	Adrenal Gland	-0.13	0.00073	0.0066	233
	CADM1	Adrenal Gland	-0.15	0.0046	0.041	233
	C11orf71	Heart - Atrial Appendage	-0.12	0.0058	0.05	372
rs10831496 (A/G)	CTSC	Esophagus - Muscularis	-0.091	0.0014	0.0056	465
	CTSC	Muscle - Skeletal	-0.076	0.0095	0.038	706
aThe effect sizes stand for the β values based on the non-reference alleles (i.e., T allele for rs1712779 and G allele for rs10831496, respectively). Genotype-Tissue Expression (GTEx, version 8) contains 48 types of tissue. Only those eQTLs with P values after Bonferroni correction for multiple comparisons (n = 9 and 4 for rs1712779 and rs10831496, respectively) < 0.05 were shown.
(c) The eQTL results for rs1712779 and rs10831496 in ImmunPop.
SNPs (Minor allele/Major allele)	Genes	Conditionsa	Effect directionsb	P values	Bonferroni-adjusted P values	Sample sizes
rs1712779 (T/A)	ZBTB16	RNA 6h	+	0.0088	0.079	134
	C11orf71	LPS 90min	+	0.043	0.39	134
	RBM7	LPS 6h	+	0.048	0.43	134
rs10831496 (A/G)	CTSC	RNA 90min	-	0.074	0.3	134
aImmunPop database contains monocytes from 134 healthy males of Germany ancestry. SNPs were genotyped using the Illumina’s HumanOmniExpress BeadChips. The mRNA expressions were detected using Human HT-12 v4 Expression BeadChips, over a detailed time course of 90 minutes (min) and 6 hours (h) following stimulation with lipopolysaccharide (LPS), muramyl-dipeptide (MDP) or in vitro transcribed 5’-pp…
(d) The eQTL result for rs10831496 in Lepik’s study.
SNP (Minor allele/Major allele)	Gene	Tissue	Effect sizea	P value	Bonferroni-adjusted P values	Sample size
rs10831496 (A/G)	CTSC	Whole blood	-0.036	0.009	0.036	491
aThe effect sizes stand for the β values based on the non-reference alleles (i.e., G allele for rs10831496). Lepik’s study (Plos Comput Biol. 2017;13(9):e1005766) contains whole blood tissues from 491 Estonian subjects. The SNPs were detected using whole-genome sequencing. The mRNA expression levels were quantified using RNA sequencing. Only those eQTLs with P values after Bonferroni correction f…
(e) The eQTL result for rs10831496 in Pierce’s study.
SNP (Minor allele/Major allele)	Gene	Tissue	Effect sizea	P value	Bonferroni-adjusted P values	Sample size
rs10831496 (A/G)	CTSC	PBMCs	0.027	0.00034	0.0014	1799
aThe effect sizes stand for the β values based on the A allele for rs10831496. Pierce’s study (PLoS Genet. 2014 Dec 4;10(12):e1004818) contains peripheral blood mononuclear cells (PBMCs) from 1,799 Bangladeshi subjects. The SNPs were detected using Illumina HumanCytoSNP-12 v2.1 BeadChip. The mRNA expression levels were quantified using Illumina HumanHT-12 v4.0 Gene Expression BeadChip. Only those…

## Sheet: Supplementary Table S10
Supplementary Table S10. Association results for the previously reported COVID-19-associated SNPs in the European population.
SNPsa (Minor allele/Major allele)	Chr. (Cytoband)	Mapped genes	Cohortsb	Number of subjects		Allele frequencies		ORs (95% CIs)	P values
				Cases	Controls	Cases	Controls
rs11385942 (A/-)	3p21.31	SLC6A20, LZTFL1, CCR9, FYCO1, CXCR6 and XCR1	Huoshenshan	NA	NA	NA	NA	NA	NA
			Union	NA	NA	NA	NA	NA	NA
			Meta-analysis	NA	NA	NA	NA	NA	NA
			Combined analysis	NA	NA	NA	NA	NA	NA
rs657152 (A/C)	9q34.2	ABO	Huoshenshan	663	322	0.448718	0.43323	1.11 (0.91-1.36)	0.32
			Union	200	207	0.4775	0.439614	1.18 (0.89-1.58)	0.26
			Meta-analysis	863	529	0.455388	0.435728	1.13 (0.96-1.34)	0.14
			Combined analysis	863	1483	0.455	0.381	1.27 (1.09-1.47)	0.0017
rs10735079 (G/A)	12q24.13	OAS1, OAS2, OAS3	Huoshenshan	663	322	0.229	0.213	0.91 (0.72-1.16)	0.46
			Union	200	207	0.255	0.258	1.03 (0.76-1.41)	0.84
			Meta-analysis	863	529	0.235	0.231	0.96 (0.79-1.16)	0.64
			Combined analysis	863	1483	0.235	0.236	1.09 (0.92-1.29)	0.32
rs74956615 (A/T)	19p13.2	TYK2	Huoshenshan	NA	NA	NA	NA	NA	NA
			Union	NA	NA	NA	NA	NA	NA
			Meta-analysis	NA	NA	NA	NA	NA	NA
			Combined analysis	NA	NA	NA	NA	NA	NA
rs2109069 (A/G)	19p13.3	DPP9	Huoshenshan	663	322	0.173	0.141	1.33 (1.03-1.72)	0.032
			Union	200	207	0.144	0.156	0.92 (0.62-1.37)	0.68
			Meta-analysis	863	529	0.167	0.147	1.19 (0.96-1.47)	0.11
			Combined analysis	863	1483	0.167	0.147	1.33 (1.10-1.62)	0.0042
rs2236757 (G/A)	21q22.1	IFNAR2	Huoshenshan	663	322	0.352	0.358	0.93 (0.76-1.14)	0.48
			Union	200	207	0.391	0.365	1.09 (0.84-1.42)	0.52
			Meta-analysis	863	529	0.361	0.361	0.99 (0.84-1.16)	0.86
			Combined analysis	863	1483	0.361	0.38	0.93 (0.81-1.08)	0.37
Chr. chromosome; NA, not available; SNP, single nucleotide polymorphism. aThe allele frequencies stand for the minor allele frequencies. The odds ratios (ORs) and 95% confidence intervals (CIs) are shown with respect to the minor alleles. bHuoshenshan cohort includes 663 cases and 322 controls, and Union cohort includes 200 cases and 207 controls, respectively. The associations were calculated us…

[truncated: 8 more sheets: Supplementary Table S11, Supplementary Table S12, Supplementary Table S13, Supplementary Table S14, Supplementary Table S15, Supplementary Table S16, Supplementary Table S17, Supplementary Table S18]
